# Supplementary material for: MicroRNA-Mediated Regulation of Initial Host Responses in a Symbiotic Organ
Source: mSystems. 2021 May 11;6(3):e00081-21. doi: 10.1128/mSystems.00081-21 (PMC8125070; doi:10.1128/mSystems.00081-21)
Supplement: DATA SET S1 [file mSystems.00081-21-sd001.xlsx]

## Sheet: E.scolopes light organ miRNAs
List of E. scolopes light organ miRNAs.
miRNA ID	miRDeep2 score	mature miRBase miRNA (“known”)	consensus mature sequence	consensus precursor sequence	precursor coordinate
miR_144868_6096	0.9	tur-miR-12a-5p	ugaguauuacaucagguacuga	ugaguauuacaucagguacugaugaucaauucaacuuuaguacauuuuguaauauuugca	SCSUXZT_144868:178868..178928:+
miR_122570_38157	200	ssa-miR-9b-5p	auaaagcuagguuaccaaaggc	ucuuugguuaucuagcugaaugauuggauaugauacuucauaaagcuagguuaccaaaggc	SCSUXZT_122570:2251394..2251455:+
miR_219542_39999	0.1	ssa-miR-29a-3p	ccuggucucuucuggcgcuuaga	ccuggucucuucuggcgcuuagauaucuucuucucuagcaccauuugaaaucaguuu	SCSUXZT_219542:898349..898406:+
miR_359262_367	70	sme-miR-71a-5p	ucuuacuacccugucuuucgag	ugaaagacacggguagugagaugcuguacuguagacuucuuacuacccugucuuucgag	SCSUXZT_359262:381625..381684:+
miR_217096_17207	1100	sha-miR-133a	agcugguugaaaucgggccaaa	agcugguugaaaucgggccaaauuguacauguccaaaggcauuugguccccuucaaccagcugu	SCSUXZT_217096:610319..610383:-
miR_66774_2026	25	sfr-miR-317-3p	ugaacacagcuggugguaucuggu	cggguaccauguuguguuugcagucuuuauucuuugugaacacagcuggugguaucuggu	SCSUXZT_66774:8487844..8487904:-
miR_359262_369	2	pte-miR-2g-3p	ucacagccagcuuugaugagc	gcaucaaugcuggaugucauaguaaucuccuuggccuaucacagccagcuuugaugagc	SCSUXZT_359262:381897..381956:+
miR_219542_39997	22	ppa-miR-29b	uagcaccauuugaaaucaguac	cuggucucgaguggcggguagauauugguugaauuucaucuagcaccauuugaaaucaguac	SCSUXZT_219542:682806..682868:+
miR_334713_17593	1100	pca-miR-981-5p	uucguugucgacgaaaccugccu	acggguuucgugacaggcgagcauaaaauccauaauuguucguugucgacgaaaccugccu	SCSUXZT_334713:3438841..3438902:+
miR_66774_2043	610	mse-let-7a	ugagguaguagguuguauaguu	ugagguaguagguuguauaguuaagaaauacaccauuucaaggagaacuguacaaccuucuagcuuucc	SCSUXZT_66774:9487744..9487813:-
miR_287196_34998	0.4	mml-miR-153-3p	uugcauagucacaaaagugauc	aagcuuuugugauuuagcgauuguagacuuaacuaauugcauagucacaaaagugauc	SCSUXZT_287196:16250..16308:-
miR_317038_43157	2.1	mle-miR-745b-3p	gagcugccaaaugaagggcugu	agucuuuccuuuggucagcuuucucuauucacgagagcugccaaaugaagggcugu	SCSUXZT_317038:87163..87219:+
miR_247296_47945	300	mle-miR-281-5p	aagggagcauccgucgacagu	aagggagcauccgucgacagucagaaaauagguacugucauggaguugcucucuuuac	SCSUXZT_247296:2862608..2862666:-
miR_144868_6092	1.8	mle-miR-216b-5p	uaauaucagcugguaauccuga	uaauaucagcugguaauccugagcaaaagaaucucucaggcggcuaguugguauuggg	SCSUXZT_144868:172659..172717:+
miR_326757_43122	1.7	mle-miR-1994a-3p	ugagacaguguguccucccu	agggcgguuacucuguucugcuuguuugaacuuuacccucaugagacaguguguccucccu	SCSUXZT_326757:952594..952655:-
miR_282061_845	7.3	mle-miR-1992-3p	cgucaguggaugauugcuggua	cgucaguggaugauugcugguagucuagucugauacuuuaucagcaguuguaccacugauuug	SCSUXZT_282061:3222379..3222442:-
miR_39696_45765	330	lva-miR-31-5p	aggcaagauguuggcauagcuga	aggcaagauguuggcauagcugaauauaaugacgucagcugugcugcauguugccauc	SCSUXZT_39696:577808..577866:-
miR_317038_43155	1.9	lgi-miR-745a	agcugccugaugaagagcugucc	ccgguuccucuucaggcugccuugcuacuuagaucaagcugccugaugaagagcugucc	SCSUXZT_317038:86317..86376:+
miR_359262_371	1.8	lgi-miR-2d	uaucacagccugcuuggaucag	cugaccaaguggcugcgacauguuaaacauucucuucauaucacagccugcuuggaucag	SCSUXZT_359262:382087..382147:+
miR_326757_43120	1.2	lgi-miR-1994b	ugagacaguguguccucccu	agguaguacaaacugucugcacguuugcauucgacugugagacaguguguccucccu	SCSUXZT_326757:946439..946496:-
miR_97928_1018	430	ipu-miR-375	uuuguucguucggcucgcguua	acccgagccguuugugacaaggcgcugauuuuaucugcuuuguucguucggcucgcguua	SCSUXZT_97928:789208..789268:-
miR_287196_34996	1098.6	ggo-miR-153	uugcauagucacaaaagugauc	aagcuuuugugauuuagcgauuguagacuuaacuaauugcauagucacaaaagugauc	SCSUXZT_287196:74..132:-
miR_269856_24367	4900	dpu-miR-92	aauugcacucgucccggccugc	aggucgugauguuugcaauuuugguguuuauugggcaaauugcacucgucccggccugc	SCSUXZT_269856:2926672..2926731:-
miR_217096_17210	2700	crm-miR-1-3p	uggaauguaaagaaguauguuc	acauucuucuuuacuaucucauagauuuacucgaaguauggaauguaaagaaguauguuc	SCSUXZT_217096:633920..633980:-
miR_170183_47434	220	cqu-miR-8-3p	uaauacugucagguaaagauguc	caucuuaccuuacagcauuagaucuguuuuaaaaucucuaauacugucagguaaagauguc	SCSUXZT_170183:672272..672333:-
miR_353736_30011	3.9	cqu-miR-124	uaaggcacgcggugaaugcgu	cguguucacuguguuggcuuuagugaaaagcuuacaauuaaggcacgcggugaaugcgu	SCSUXZT_353736:3449361..3449420:+
miR_181921_19442	860	bmo-miR-184-3p	uggacggagaacugauaagggc	ccuugucacuuacucguccugucugucucuagaguacuggacggagaacugauaagggc	SCSUXZT_181921:2110642..2110701:+
miR_250069_13953	360	ame-miR-87-3p	cggccugaaauuuugucucgaaccu	cggccugaaauuuugucucgaaccucuccaguccagaaggugagcaaaguuucagguguag	SCSUXZT_250069:1126198..1126259:-
miR_251866_44338	530	ame-miR-750-3p	ccagaucuaacucuuccagcuc	aguuggaagguuagguuuuugcauauauacauacauauauauauaucucugaacaaaugccagaucuaacucuuccagcuc	SCSUXZT_251866:48174..48255:-
miR_66774_2021	12	aga-miR-34	uggcagugugguuagcugguuugu	uggcagugugguuagcugguuuguaagccacacauacaaccacuaucugcacuuccaug	SCSUXZT_66774:8384747..8384806:-
miR_107136_46698	16	-	aagaucuuccuuuggccaugga	aagaucuuccuuuggccauggaaggucucuauuuuccauggccuuaggaaaaucuuca	SCSUXZT_107136:543567..543625:+
miR_107136_46704	0	-	uguguguuuggguguguucu	uguaugcucuuacguauguuacgugcaguucacuguuauauguguguuuggguguguucu	SCSUXZT_107136:939336..939396:-
miR_110412_42385	1.3	-	uuccauaguuguuggagugccu	gugcuucaauuacucuggggauagcugcuauuuucauauuccauaguuguuggagugccu	SCSUXZT_110412:1718584..1718644:+
miR_112063_2962	1.4	-	ucuaaccggccggcacuaucagcu	ucuaaccggccggcacuaucagcugcauaauaaucauggcagguaugcucgguggguagaag	SCSUXZT_112063:623179..623241:+
miR_116217_13558	1.7	-	uugcguaggugaauggcaua	uugcguaggugaauggcauaaaaggauaauauaguucuaugcacuucgucuaugcauua	SCSUXZT_116217:3210391..3210450:+
miR_116768_40917	1	-	agggcccguaaguacuucaguc	cugaaguacuuuaggaccuuugaaaaguauucuaucaagggcccguaaguacuucaguc	SCSUXZT_116768:4337060..4337119:+
miR_116768_40950	1	-	agggcccguaaguacuucaguc	cugaaguacuuuaggaccuuugaaaaguauucuaucaagggcccguaaguacuucaguc	SCSUXZT_116768:4351651..4351710:-
miR_118262_28506	13	-	uuuuugacagaacggguucacu	uuuuugacagaacggguucacuaguauauauaaaacaaguguacacccuccgucaaaaaug	SCSUXZT_118262:717912..717973:+
miR_118359_1348	5900	-	ugagaucauugugaaaacugguu	cugguuuucacaaugauuuugcagaauguguaagacuucugagaucauugugaaaacugguu	SCSUXZT_118359:3030277..3030339:-
miR_119465_47471	24	-	uagauucgaguccgggucgga	uagauucgaguccgggucggagauaaaaucuagacucugaccggaaaucgaaccuaca	SCSUXZT_119465:1909922..1909980:-
miR_122776_11889	2.6	-	uacccaugaucugccagauuag	agucuggcagaucaggaauauuuuaugcucccuauuaaauacccaugaucugccagauuag	SCSUXZT_122776:7339125..7339186:+
miR_124085_1851	67	-	cuccuguuccugcgucagac	cuccuguuccugcgucagaccuguaucguuauuuauuacagacucugcaguuuaaacaggaau	SCSUXZT_124085:8097318..8097381:-
miR_132798_30512	26	-	ugccuugccuucucuugccuugg	uagggcaauucuggcugggucaucgugauaaaauuacuaugccuugccuucucuugccuugg	SCSUXZT_132798:6819629..6819691:-
miR_135923_216	6.9	-	uugucgaguagcaaucaaaga	uuuugauugcugcucagcaagcguggugaaaagaacagguugucgaguagcaaucaaaga	SCSUXZT_135923:895777..895837:-
miR_13656_10097	16	-	gcagaggauuaguuggccgaa	ucggccaacuauuccucugcccuuccuaaagccgggcagaggauuaguuggccgaa	SCSUXZT_13656:2112642..2112698:+
miR_140613_46616	330	-	accgcgggugcagaucuc	aucuguacccguggucgaaagccuagggcgcgagcccggauggagcaaaccgcgggugcagaucuc	SCSUXZT_140613:768295..768361:-
miR_144868_6090	1.2	-	uaaucucagcugguaaauaggag	uaaucucagcugguaaauaggagugauuaaacgucucgaccuuaucagcugcgauuga	SCSUXZT_144868:165712..165770:+
miR_144868_6094	6.5	-	uaaucucagcuaguaauuaugag	uaaucucagcuaguaauuaugaguaguuucgauagucucaaguuacuagccaagauuau	SCSUXZT_144868:177211..177270:+
miR_149292_33577	0.5	-	uagcagaguggcgcaguggaa	ucacugguuuuuguuuguuuuuauuuuagcagaguggcgcaguggaa	SCSUXZT_149292:3616896..3616943:+
miR_152170_10420	1.7	-	uauuagaaagucguaaguguca	uauuagaaagucguaagugucaaucaaucuaugugacacuggcgaccuucuaaaacg	SCSUXZT_152170:15390..15447:+
miR_165622_47778	1.5	-	uauccuggaguguuugua	uauccuggaguguuuguagaguuauuaauuuuaauagcuuugcaaauaugucaggaugcu	SCSUXZT_165622:7339866..7339926:+
miR_167272_26927	1.4	-	uggcuaccggauguaggguc	ccguagaugccugguuccauguuuuaacauuucaucauggcuaccggauguaggguc	SCSUXZT_167272:2490..2547:+
miR_172169_20070	2.4	-	aacacccgagugagcggcugagg	aacacccgagugagcggcugaggauuacgaaauaugccgagcccuuacgaggguguucg	SCSUXZT_172169:268447..268506:+
miR_175255_24920	0.2	-	aacuuuugaugcagaacag	guuccgcagcaaaaguuaacuccgcuacuucuauuugaccucauuacuucaaauagaaguagcagaguuaacuuuugaugcagaacag	SCSUXZT_175255:372573..372661:-
miR_176595_30239	320	-	agcccuaugcccuagucucuga	agcccuaugcccuagucucugauguucucaaauaucucagugacuugagcaaagggacauc	SCSUXZT_176595:31171..31232:-
miR_177055_33310	1.3	-	uguacguucuguuauggc	uguacguucuguuauggcgaucgcccgcacuaaaugugacauc	SCSUXZT_177055:1660799..1660842:+
miR_181709_2949	1.5	-	uggaagacuaaugaauuuuguuguu	uggaagacuaaugaauuuuguuguuguguagucagagaacaaugaaucauuaucuuccuga	SCSUXZT_181709:9938294..9938355:-
miR_182134_27962	15	-	cccuagagacugguggcuuggcu	cccuagagacugguggcuuggcuaguugauaacaguugccaagcaauagcuucuugggu	SCSUXZT_182134:493472..493531:+
miR_186077_5448	27	-	uauuaugcuguuauucacgaga	ucgggaauagcggcauaaugcuguaauuucgaucguauuaugcuguuauucacgaga	SCSUXZT_186077:232838..232895:-
miR_188031_36529	2.5	-	uacccaugaucugccagauuag	ugucuggcagaucaggaauauuuuaugcuccccuauuaaauacccaugaucugccagauuag	SCSUXZT_188031:502..564:+
miR_190072_16933	1.2	-	uuacccuguugaaccgagcaagu	uuacccuguugaaccgagcaagugucaauccaaacacuguucucuucugaggguuaau	SCSUXZT_190072:3158476..3158534:-
miR_190072_16953	420	-	cuuacccuguaaaucggagaag	cuuacccuguaaaucggagaagugucaaauuagacaagcuucucguuucacaggguauauu	SCSUXZT_190072:8354902..8354963:-
miR_191069_46057	4.9	-	ggaaccaacgcugacuuaccu	ggaaccaacgcugacuuaccuggugacaugggaaagguaagucagugcuaguuucg	SCSUXZT_191069:47434..47490:-
miR_194093_35524	0.9	-	agauaugaugaucauuuaugcuccc	agauaugaugaucauuuaugcucccuccuauaggagguccagcacuaucugacuguccuuauguua	SCSUXZT_194093:2456097..2456163:+
miR_195427_41945	0	-	cuucacaagauuuucaau	ugaaucucuugauagggguuucucucaagaguaauagcucuugacaaaagucuacuucacaagauuuucaau	SCSUXZT_195427:611111..611183:+
miR_197800_24975	0.6	-	uuuucccgaaguugcgaaucug	uuuucccgaaguugcgaaucugcaaacuggauaucaaacgagauuugccauuucgugaaaaua	SCSUXZT_197800:3343131..3343194:-
miR_197949_28548	9	-	ccugugcaaaaagucguuaagc	ccugugcaaaaagucguuaagccguugagccaagcgacaagaugauuggcuuagcaacuucauugcaugg	SCSUXZT_197949:9932462..9932532:+
miR_198293_12597	440	-	ugcccuauaccucagucgcggug	ugcccuauaccucagucgcgguguuuuaauuugaaaucacagcgucugauguaucgaggcacc	SCSUXZT_198293:88527..88590:-
miR_204044_47802	7.6	-	accacgcugguaugcugacagu	ugcuagcaaucuaucgugguuauguauuguccuccaccacgcugguaugcugacagu	SCSUXZT_204044:858239..858296:-
miR_207646_13385	4.9	-	ugcgacuugaggauuuuuugac	ugcgacuugaggauuuuuugacuuauuugucaaaaaauccucaagucgca	SCSUXZT_207646:291174..291224:+
miR_209041_5904	25	-	uggcgccguguaaacaucuaccu	agagguguuucaugggcgcuacacugcucagaaaguggcgccguguaaacaucuaccu	SCSUXZT_209041:1321115..1321173:-
miR_217630_29516	0.1	-	cggauauaggagacuucu	cggauauaggagacuucucagaucucuacaucgcucuuauauucggg	SCSUXZT_217630:1076646..1076693:+
miR_224301_19577	0.2	-	ggaaagacuuuaaagaauu	uucaaacuccuuucacauucaacuuuuggguguggaaagacuuuaaagaauu	SCSUXZT_224301:170781..170833:+
miR_233964_41128	9.9	-	uuuaagacugucccacgggcu	cucguguaacaguucugaagccuggaacauuugacgagguuuaagacugucccacgggcu	SCSUXZT_233964:2194721..2194781:-
miR_235853_8769	1.9	-	cagaucauauaaauaacgca	cguuauuuauaugauguaggaauauauauauauauauauauacauucccagaucauauaaauaacgca	SCSUXZT_235853:3052823..3052891:+
miR_239255_20953	0.2	-	ucuuucgagaccgaacaa	ucuuucgagaccgaacaaaagcaucgaugccgagagaaca	SCSUXZT_239255:322455..322495:-
miR_239440_40182	1.8	-	uuuagugcacauaacuggcuga	cugguuaugugaacuaagauucauuucuuuaucaaauauuuagugcacauaacuggcuga	SCSUXZT_239440:4983916..4983976:-
miR_242207_909	1.7	-	accacgguguagaauucaggua	ccugaguuuucacuggugucagagaguaaauuagauuuaugaccacgguguagaauucaggua	SCSUXZT_242207:1778299..1778362:+
miR_25713_23315	2.3	-	ucgguaguacguuguaaug	uuuuagggaccucuggcugaugacauagucgguaguacguuguaaug	SCSUXZT_25713:43001..43048:+
miR_25777_28067	2.3	-	aaaaugcgucaagauuugcugc	agcggaucuuggcgcguuuuuucauaauaauucgaaagugaaaaugcgucaagauuugcugc	SCSUXZT_25777:677394..677456:+
miR_25927_35897	0.7	-	uguacguacugucuguuc	uguacguacugucuguucgcuuuugccccacauaguaguagguggcguggggcgugcgggcucugcaagggcggcggcugg	SCSUXZT_25927:655..736:-
miR_266624_15276	2.3	-	cggaacauaagggccccuggga	ccggggccccuuaagcuccguguuuugucgaucgugcggaacauaagggccccuggga	SCSUXZT_266624:11446624..11446682:-
miR_269856_24371	72	-	agauauguuugauauuuuuuggug	agauauguuugauauuuuuugguggugauauuuucuaauccaccaaguaucaaucauguccgcg	SCSUXZT_269856:3137316..3137380:-
miR_270756_45543	0.5	-	uuuguacagagcucugcgug	ccagaagcuuuauucccggagacguguuuuguacagagcucugcgug	SCSUXZT_270756:3081090..3081137:+
miR_272990_8657	1.2	-	aacacuggaagggggauca	aaacaccuuucuagcaaauuauagguccgaccguauuggucugccuuuccgucggacuuugucugcaacacuggaagggggauca	SCSUXZT_272990:10382332..10382417:+
miR_274266_1477	1.4	-	cggcccgagaggguuggg	caaccuuccgugcuguugccaccguuccuacggcccgagaggguuggg	SCSUXZT_274266:1018442..1018490:+
miR_282125_11752	18	-	gugcaucuuaguagaccuag	gugcaucuuaguagaccuagauugguuauucuaccauuuuuagggggacaaaaagaugcua	SCSUXZT_282125:759843..759904:+
miR_282625_36770	2	-	auugcuaugcgaaugacuguuucau	auugcuaugcgaaugacuguuucaugagauaaacaugacauuuauucgaauaguaauag	SCSUXZT_282625:1003776..1003835:+
miR_284269_42704	0.5	-	uacuuuugucguuguuuagcu	uacuuuugucguuguuuagcuauuucgauucuauagccaaccuccgacaaagguugu	SCSUXZT_284269:4232639..4232696:+
miR_284269_42739	1	-	cugaagggcaguugaaga	cugaagggcaguugaagaccuggguggcaacaauggcaacauuauaaaacccacauguaauuggucuucggcuauagcauuagga	SCSUXZT_284269:689335..689420:-
miR_286181_26697	19	-	ugcccuauaccuggucccuggcc	ugcccuauaccuggucccuggccuuuuaugucugauuggcugggaucacguguaugcggcgag	SCSUXZT_286181:1390241..1390304:-
miR_286181_26706	1.6	-	uggcuaccggauguaggguc	ugcccuagaugccugguuccauguguuaacauuucaucauggcuaccggauguaggguc	SCSUXZT_286181:1458968..1459027:-
miR_286189_11435	0.9	-	uuaguauagccaccgaug	uuaguauagccaccgauguagcagacuaacgcuucaucuuuccgauacuagcu	SCSUXZT_286189:2656413..2656466:-
miR_29268_23626	2	-	ugcuggaaaccuuagaauauccc	ugcuggaaaccuuagaauaucccugaagaguacaaauuacauacuggauguugaagguuuccagaaau	SCSUXZT_29268:1395519..1395587:+
miR_296099_4708	57	-	aaaggguuucuguguuguucuca	agcaagacagacuuacuuuugugacuuuuagcaccaaaggguuucuguguuguucuca	SCSUXZT_296099:1594982..1595040:-
miR_303104_7825	2.4	-	gccggucggucggucgguc	gccggucggucggucggucagucggucggccggucggcuggucggucggucggu	SCSUXZT_303104:1698462..1698516:+
miR_304252_42327	2	-	uuucaucauucacaaggcugca	cagccuugcagguggucaaauacgugugugaaagacguuucaucauucacaaggcugca	SCSUXZT_304252:5122639..5122698:+
miR_304695_37747	2400	-	gagacuaagcccucgacc	cuuggggugacguacuuaguagagcagacaccacacugcgaucuaaugagacuaagcccucgacc	SCSUXZT_304695:5379940..5380005:+
miR_306399_45260	1.3	-	uaaaauucaagucugaggguu	uaaaauucaagucugaggguuccuuuuaacuaaagaacuuucugacuugaaauuugag	SCSUXZT_306399:4998975..4999033:+
miR_311210_531	0.1	-	aaccugaugucuacuguaug	ugcaucuagaagcagggaaacuuuaauguaaaaccugaugucuacuguaug	SCSUXZT_311210:561276..561327:+
miR_317062_36051	2.3	-	ucgcgcgccaacuuccgucggu	cggcgcuggugacgacgccagauguggccuccuucucgcgcgccaacuuccgucggu	SCSUXZT_317062:1898976..1899033:+
miR_318199_32136	11	-	uguuaguugcacucaaaugac	uagugaccuguagcuaaagcguuugcauuccgaucucuuguacgguguauuuguuaguugcacucaaaugac	SCSUXZT_318199:29464..29536:-
miR_318199_32138	11	-	uguuaguugcacucaaaugac	uagugaccuguagcuaaagcguuugcauuccgaucucuuguacgguguguuuguuaguugcacucaaaugac	SCSUXZT_318199:115252..115324:-
miR_319888_22860	2.7	-	accggacguaucucagcguu	accggacguaucucagcguucacucggaacauguuucuuuuguuaaauuguuagugaacgcugaguuacguccgguua	SCSUXZT_319888:1086326..1086404:+
miR_323414_38018	290	-	cucgggagacaagugagauguc	caucugacuuuccucccgcgcagcauauaagcgauucucgggagacaagugagauguc	SCSUXZT_323414:680137..680195:-
miR_326942_2817	0.4	-	guggaaggguuguuauag	gcuaacaucuccuacgucagaguuagauaggcagaucacucugguggaaggguuguuauag	SCSUXZT_326942:1243244..1243305:+
miR_329364_41679	0.6	-	gcccaaauucuagugacaa	cagacugggauuuggaaaagaguguuaucgcccaaauucuagugacaa	SCSUXZT_329364:70482..70530:+
miR_331581_13	0.5	-	cggauaugagagacuucuu	cggauaugagagacuucuuauacugucccuacagcgcucuuauauccggu	SCSUXZT_331581:1181445..1181495:-
miR_333050_20365	1.2	-	uccgcgaucacuuguuguaug	uguacgaacaaguggcugucgguugaauuuuuaagacauccgcgaucacuuguuguaug	SCSUXZT_333050:1043389..1043448:+
miR_333050_20402	0.7	-	acgcgaaccgcugcuaaccuugu	acgcgaaccgcugcuaaccuugucuaauucuagucaacaaggcaagcugcuguuaguggaa	SCSUXZT_333050:6556483..6556544:+
miR_338667_31441	0.8	-	ugacuagaucaaacucauccacc	ugguugaauuugcuucugguccauguagacaccgcuucaugacuagaucaaacucauccacc	SCSUXZT_338667:207239..207301:+
miR_338667_31443	34	-	ucaccggguaaacauucauucgc	gggugguguucacccgguugguguuuuguuuaaguuucaucaccggguaaacauucauucgc	SCSUXZT_338667:240282..240344:+
miR_338667_31446	93	-	gaugaauuuuaacccggcacaug	gaugaauuuuaacccggcacaugugguucgauugcaucaccggguaaacauucaucu	SCSUXZT_338667:241089..241146:+
miR_342812_40253	570	-	ugacauaacuuggaacucuaaa	ugacauaacuuggaacucuaaaguuguuuuuguuagaacuuagaauuccagguuacgccagc	SCSUXZT_342812:912229..912291:-
miR_351137_19695	7.7	-	acccugccuuacucuaguuacau	acccugccuuacucuaguuacauauacuuucuuuaauguagcugacugagacaagggacc	SCSUXZT_351137:448350..448410:-
miR_354128_22701	2300	-	uaguuuuccggauauaaa	uaaaaugaugacuauacacuuucggguauaaagacaaauaucgcaauuaaauuuuccgcaauuaaguaguuuuccggauauaaa	SCSUXZT_354128:797319..797403:-
miR_358499_269	1.7	-	ucucaauccucuucgcgcacaca	ugugcgggagagggaaucgggugauuuuugauaacgucucaauccucuucgcgcacaca	SCSUXZT_358499:134933..134992:+
miR_359262_373	97	-	uaucacagcuagcuuugaugagcu	cucaucaaauagccgugauaugcugacaaugacuuaucacagcuagcuuugaugagcu	SCSUXZT_359262:382693..382751:+
miR_359262_375	87	-	uaucacagcuagcuuugaugagcu	cucaucaaauagcugggauaugcugacaauaugacguaucacagcuagcuuugaugagcu	SCSUXZT_359262:383019..383079:+
miR_359262_377	100	-	uaucacagcuagcuuugaugagcu	cuccucaaagggcugugauacgcugccaauaugacauaucacagcuagcuuugaugagcu	SCSUXZT_359262:383488..383548:+
miR_359262_379	110	-	uaucacagcuagcuuugaugagcu	cucaucaacugguugugaugugcuaucuuugacauaucacagcuagcuuugaugagcu	SCSUXZT_359262:383687..383745:+
miR_359262_384	440	-	ucaucaaaguggcugucauacg	ucaucaaaguggcugucauacguuacccuuaaucucauucguaucacagccugcuuugaugag	SCSUXZT_359262:384732..384795:+
miR_37998_21165	1.7	-	ccaggugcuguaugugcuc	ccaggugcuguaugugcucucugcauuguuaccaguuguccuggac	SCSUXZT_37998:4110304..4110350:-
miR_43656_27391	4.2	-	cuaaguacaggugccgcaggag	cuaaguacaggugccgcaggaggucauguucgcaauacucaagcgacuccaguacuucua	SCSUXZT_43656:661672..661732:-
miR_52207_46542	2.2	-	caaacaccccgccggcugaaaa	caaacaccccgccggcugaaaagggaauucucucaccuugucggcugaccgguuguuug	SCSUXZT_52207:1523707..1523766:+
miR_54252_45758	20	-	acaagaggaugaguuggucga	cggccaacucauccucuuaaccugaaaaagacaagaggaugaguuggucga	SCSUXZT_54252:2465590..2465641:-
miR_54252_45760	2	-	ucggugggacuuucguucguu	cgagggaaaggcucgucaugaucuugucaaacugaugaucggugggacuuucguucguu	SCSUXZT_54252:3419999..3420058:-
miR_60553_21027	1.6	-	aguaagucaacguugguuucga	ggagccaacguaggcguaccuuuuauccacauucacagaaaguaagucaacguugguuucga	SCSUXZT_60553:547458..547520:+
miR_60553_21037	500	-	cugaagucuucgcuggacccuc	agguccaggaaagucuuucaugagacugaaacgucugaagucuucgcuggacccuc	SCSUXZT_60553:582651..582707:+
miR_63249_19990	2.1	-	uuuccuaauggccuucccgugu	uuuccuaauggccuucccgugugacuuucaccucaccacacgagaaucccguuaggguaac	SCSUXZT_63249:8134152..8134213:+
miR_66549_43466	17	-	uuagcugucucaugaucuuca	acggugaugagaucaguuugucuuauaaaauucgauuagcugucucaugaucuuca	SCSUXZT_66549:631055..631111:-
miR_66774_2024	0.5	-	uaaaugcauuaucugguaugug	cguaccaaaagugcauucuacaacgugucgauauaaaacuguaaaugcauuaucugguaugug	SCSUXZT_66774:8392930..8392993:-
miR_66774_2041	1.2	-	acccugagaccguuuaacuugu	acccugagaccguuuaacuuguacccacauugaagacagguuacgcucuuaggcaca	SCSUXZT_66774:9411362..9411419:-
miR_7076_48122	1.6	-	acauccacauguuguugacuu	acauccacauguuguugacuugcuauagccccccucucgacgccgagucaacaacauguggaugugu	SCSUXZT_7076:7301670..7301737:+
miR_81188_15097	6.1	-	cuggacacacaaaugaacgguu	ccguucauaucugaguccaguuggaacacaggucugaagaacuggacacacaaaugaacgguu	SCSUXZT_81188:6662075..6662138:+
miR_82910_20807	18	-	uacuggccuacaacaucccaaa	uggggaugcuguuugcuuguuaugucguuauaagaucauacuggccuacaacaucccaaa	SCSUXZT_82910:44660..44720:+
miR_84364_20143	2.3	-	caggaucuuuagucacuagcugc	aguuagugguaaagcccuugcauucgaccagucuaucuaugcaggaucuuuagucacuagcugc	SCSUXZT_84364:46298..46362:+
miR_84364_20234	2.3	-	caggaucuuuagucacuagcugc	aguuagugguaaagcccuugcauucgaccagucuaucuaugcaggaucuuuagucacuagcugc	SCSUXZT_84364:260484..260548:-
miR_86346_7530	2.3	-	uggggaugcugugaaugguuauu	ugcccuucacagguaucuccugguuuaauaugaugcccuggggaugcugugaaugguuauu	SCSUXZT_86346:1274523..1274584:-
miR_86374_28352	120	-	uauuuggcacuuguggaauaauc	uauuuggcacuuguggaauaaucuucacuuucuuuuagauuauacaccggugccaaguaaa	SCSUXZT_86374:14863..14924:+
miR_90034_18208	7.6	-	uuguugacguaacaccauugccc	cgauggauuuguuacgugacucgaugguauauugcgacauuguugacguaacaccauugccc	SCSUXZT_90034:4934733..4934795:-
miR_92437_25227	10	-	uuucucguccgagcacgggacu	ucucgugcucacguggggaaaguucgagccugaaucuuucucguccgagcacgggacu	SCSUXZT_92437:5206835..5206893:+
miR_94061_15413	18	-	cuugugcgugugacagugacu	gucgcugucgcacguuacuaggaaacucauggauucuugugcgugugacagugacu	SCSUXZT_94061:77453..77509:+
miR_97712_33989	2	-	uaacugcgugugguaggaagga	guuaccuaccacacgcugacgaagcucauucaaaauguuaacugcgugugguaggaagga	SCSUXZT_97712:24992415..24992475:+

## Sheet: List of “known” E. scolopes lig
List of “known” E. scolopes light-organ miRNAs found only in miRBase. miRNAs identified by sequence similarity in miRBase database but not found within the E. scolopes genome.
miRNA iD	miRNA ID in miRBase	Total read count
miR-92c-3p	ame-miR-92c-3p	9291
miR-1-3p	asu-miR-1-3p	4678
miR-981	lgi-miR-981	2214
miR-92b	bdo-miR-92b	1728
miR-184a	abu-miR-184a	1658
miR-184	aae-miR-184	1617
let-7a	abu-let-7a	1183
let-7-5p	ame-let-7-5p	1180
miR-750-3p	ame-miR-750-3p	1047
miR-133	bfl-miR-133	820
miR-375	abu-miR-375	729
miR-375-3p	bbe-miR-375-3p	725
miR-92b	cte-miR-92b	653
miR-31	abu-miR-31	640
miR-72-5p	asu-miR-72-5p	640
miR-1991	hru-miR-1991	633
miR-72	bma-miR-72	630
miR-2478	bta-miR-2478	626
miR-2c	aae-miR-2c	447
miR-2a-2	bdo-miR-2a-2	405
miR-2b	aae-miR-2b	402
miR-8-3p	dme-miR-8-3p	397
miR-2a	api-miR-2a	359
miR-92b-3p	aae-miR-92b-3p	348
miR-1	abu-miR-1	346
miR-96b	lgi-miR-96b	226
miR-31-5p	cli-miR-31-5p	219
miR-92	bma-miR-92	193
miR-981	aae-miR-981	159
miR-67-3p	mle-miR-67-3p	146
miR-7975	hsa-miR-7975	140
miR-133-3p	asu-miR-133-3p	127
miR-87-3p	ame-miR-87-3p	115
miR-92b-3p	bbe-miR-92b-3p	96
miR-235	cbn-miR-235	85
miR-184b	api-miR-184b	80
miR5658	ath-miR5658	73
miR8577	atr-miR8577	60
miR-92b	abu-miR-92b	43
miR-750	fhe-miR-750	37
bantam-3p	ame-bantam-3p	34
miR-12-5p	aae-miR-12-5p	33
let-7c	abu-let-7c	32
miR-79-3p	asu-miR-79-3p	30
miR-9-3p	bma-miR-9-3p	30
miR-29b-3p	chi-miR-29b-3p	28
miR-278	api-miR-278	25
miR-81	bma-miR-81	25
miR-2a-3p	asu-miR-2a-3p	20
miR5284b	mtr-miR5284b	20
miR-184-3p	asu-miR-184-3p	18
let-7g	abu-let-7g	17
miR-71-5p	ame-miR-71-5p	17
miR-1260	cfa-miR-92a	16
miR-317	aae-miR-317	16
miR-317-3p	cqu-miR-317-3p	16
miR-87	cbn-miR-87	16
miR-87a	api-miR-87a	16
miR-92a	abu-miR-92a	16
bantam	api-bantam	14
miR-92a-3p	ami-miR-92a-3p	14
miR-2g	cte-miR-2g	12
miR-745a-3p	mle-miR-745a-3p	12
miR-98-5p	ami-miR-98-5p	12
let-7	aga-let-7	11

## Sheet: List of miRNAs found in squid h
List of miRNAs found in squid hemolymph
miRNA ID	miRDeep2 score	mature miRBase (“known”)	Consensus mature sequence	Consensus precursor sequence	Precursor coordinate
miR_66774_2095	2700	aga-miR-34	uggcagugugguuagcugguuugu	uggcagugugguuagcugguuuguaagccacacauacaaccacuaucugcacuuccaug	SCSUXZT_66774:8384747..8384806:-
miR_97928_1188	1300	ami-miR-375-3p	uuuguucguucggcucgcguu	acccgagccguuugugacaaggcgcugauuuuaucugcuuuguucguucggcucgcguu	SCSUXZT_97928:789209..789268:-
miR_187942_37075	170	bma-miR-234	uuauugcuugagaauacacguaa	aacggguauucuuaggugaauaauaccaaaacgagauguuauugcuugagaauacacguaa	SCSUXZT_187942:143594..143655:+
miR_217096_17978	5600	crm-miR-1-3p	uggaauguaaagaaguauguuc	acauucuucuuuacuaucucauagauuuacucgaaguauggaauguaaagaaguauguuc	SCSUXZT_217096:633920..633980:-
miR_269856_25058	39000	dqu-miR-92c-3p	aauugcacucgucccggccugc	aggucgugauguuugcaauuuugguguuuauugggcaaauugcacucgucccggccugc	SCSUXZT_269856:2926672..2926731:-
miR_250069_14826	3100	egr-miR-87-3p	gugagcaaaguuucagguguag	cggccugaaauuuugucucgaaccucuccaguccagaaggugagcaaaguuucagguguag	SCSUXZT_250069:1126198..1126259:-
miR_282061_1008	5600	lgi-miR-1992	ucagcaguuguaccacugauuug	cgucaguggaugauugcugguagucuagucugauacuuuaucagcaguuguaccacugauuug	SCSUXZT_282061:3222379..3222442:-
miR_326757_44560	1.2	lgi-miR-1994b	ugagacaguguguccucccuc	gguaguacaaacugucugcacguuugcauucgacugugagacaguguguccucccuc	SCSUXZT_326757:946438..946495:-
miR_359262_447	1.9	lgi-miR-2d	uaucacagccugcuuggaucag	cugaccaaguggcugcgacauguuaaacauucucuucauaucacagccugcuuggaucag	SCSUXZT_359262:382087..382147:+
miR_359262_448	-1.8	lgi-miR-2d	uaucacagccugcuuggaucag	uaucacagccugcuuggaucaguaugaggcuuucugguaucacauccugagcccuuaagaaaaucugucaggcuuugaaaaa	SCSUXZT_359262:382125..382207:+
miR_39696_47521	1300	lva-miR-31-5p	aggcaagauguuggcauagcuga	aggcaagauguuggcauagcugaauauaaugacgucagcugugcugcauguugccauc	SCSUXZT_39696:577808..577866:-
miR_326757_44562	1.7	mle-miR-1994a-3p	ugagacaguguguccucccu	ggcgguuacucuguucugcuuguuugaacuuuacccucaugagacaguguguccucccu	SCSUXZT_326757:952594..952653:-
miR_317038_44585	2.1	mle-miR-745b-3p	gagcugccaaaugaagggcugu	agucuuuccuuuggucagcuuucucuauucacgagagcugccaaaugaagggcugu	SCSUXZT_317038:87163..87219:+
miR_334713_18395	20000	pca-miR-981-5p	uucguugucgacgaaaccugccu	acggguuucgugacaggcgagcauaaaauccauaauuguucguugucgacgaaaccugccu	SCSUXZT_334713:3438841..3438902:+
miR_139364_48083	170	ptr-miR-219-5p	agaacuguguuuggacaucagu	ugauuguccaaacgcaauucuuguaauuucauaucgagaacuguguuuggacaucagu	SCSUXZT_139364:329785..329843:+
miR_217096_17976	7100	sha-miR-133a	uugguccccuucaaccagcugu	agcugguugaaaucgggccaaauuguacauguccaaaggcauuugguccccuucaaccagcugu	SCSUXZT_217096:610319..610383:-
miR_122570_39461	1300	ssa-miR-9b-5p	auaaagcuagguuaccaaaggc	ucuuugguuaucuagcugaaugauuggauaugauacuucauaaagcuagguuaccaaaggc	SCSUXZT_122570:2251394..2251455:+
miR_144868_6786	0.9	tur-miR-12a-5p	ugaguauuacaucagguacuga	ugaguauuacaucagguacugaugaucaauucaacuuuaguacauuuuguaauauuugca	SCSUXZT_144868:178868..178928:+
miR_106968_6898	590	NA	agcaaagggcuugacgcuagc	agcaaagggcuugacgcuagcgauuuacaaucacggcuagugacaaaaccuuuguggg	SCSUXZT_106968:2094002..2094060:+
miR_112350_36860	1.5	NA	uccggcauuguaaacaguuacg	uccggcauuguaaacaguuacgagaguucagugaacuuucuacgcucgugucacuguuuacaaagccgccca	SCSUXZT_112350:473728..473800:+
miR_112944_11888	2.8	NA	ugaauauggucgaacuuuuuga	gaagaguucgaccauauucguuuauaucaucaaaugaauauggucgaacuuuuuga	SCSUXZT_112944:537902..537958:-
miR_113864_7270	23	NA	uuuuuguuuugaaaugagcgu	acucauuucaaucgaaaaacagauaaaccugccacuuguuuuuguuuugaaaugagcgu	SCSUXZT_113864:2133459..2133518:-
miR_114881_5391	400	NA	ugaagagaccgugcaggucugu	ugaagagaccgugcaggucugugugcuagaauguuagcgacaacacucacagacacgcgcugucuacucacu	SCSUXZT_114881:280624..280696:-
miR_114956_33121	1.1	NA	uucaccggcagcauacgucuc	gacguauguugccggugaacauuauuaacaaauaauguucaccggcagcauacgucuc	SCSUXZT_114956:559427..559485:+
miR_116768_42237	1.3	NA	uuguccgagaacuuugaaguguaua	uuguccgagaacuuugaaguguauauaaguguugauacauuucuuguucauuggacauac	SCSUXZT_116768:1612983..1613043:-
miR_117507_6857	18	NA	uuccagcauaccauuucuag	uaggaaugaugugcugucgcuuccagaaugguuccagcauaccauuucuag	SCSUXZT_117507:955112..955163:+
miR_117507_6863	1.8	NA	uuuucccaucaacucgguga	ucaucgagucgagaugaggaggagagaagccagaaaaucagacuuuucccaucaacucgguga	SCSUXZT_117507:1883957..1884020:+
miR_117507_6878	18	NA	uuccagcauaccauuucuag	uaggaaugaugugcugucgcuuccagaaugguuccagcauaccauuucuag	SCSUXZT_117507:940406..940457:-
miR_117701_37111	30	NA	aucuagaaacacuugguccuga	aucuagaaacacuugguccugauggcaagacaaggucaagacaagugugauacuagaugc	SCSUXZT_117701:776425..776485:-
miR_118668_15085	3.1	NA	cauagagcauuucuuacacug	guguaagaaaugcucuauguaugugcaccagcacauagagcauuucuuacacug	SCSUXZT_118668:572639..572693:+
miR_122776_12619	18	NA	gcagugguuccgguguggacuc	gcagugguuccgguguggacucuguguuccauguucgagucuuguuggggcuauugcauc	SCSUXZT_122776:11893821..11893881:+
miR_12408_38081	0.2	NA	caaaaauauugucguuguuu	caaaaauauugucguuguuuauguuaaguugaaagucaaaaaacgacauuauuuuugc	SCSUXZT_12408:277491..277549:-
miR_124085_1851	250	NA	ugaaccaugguuaaugaacauu	ugaaccaugguuaaugaacauugguccguucaaagugcaauggucuugaccaugauuuacc	SCSUXZT_124085:532728..532789:-
miR_125663_44640	1.9	NA	aaccgaaucguucauuuaagag	aaccgaaucguucauuuaagaguagauuauaaucucuuaaaugaacgauuugguuaa	SCSUXZT_125663:2098797..2098854:+
miR_128367_47020	2.3	NA	uuuuguuucggauuuuguaauc	uugcaaaauccgaaaauuaggagaaaauuccaauuauuuuuucuuuuguuucggauuuuguaauc	SCSUXZT_128367:3262125..3262190:-
miR_128838_39221	0.7	NA	uuggaauaagauuaugacaucu	uuggaauaagauuaugacaucuacacuguagaugucauaaucuuauuccaaau	SCSUXZT_128838:418287..418340:-
miR_129242_3922	2.8	NA	uguguguguuugggugcgu	gcacgcgugugugcacgcgcgugugugugcacguguguaugcgugugcguguguguguuugggugcgu	SCSUXZT_129242:1469452..1469520:-
miR_130181_6713	63	NA	uccuacuuguuagacaucggcu	cagaugucucacaaguaggaauuaagacuauaaaauuccuacuuguuagacaucggcu	SCSUXZT_130181:2681789..2681847:+
miR_133820_12508	57	NA	cguguuguuuacacuggucgcc	cguguuguuuacacuggucgccaugugugcgcacgcaaaaacaacacauggcgaccagugaaaacaacacgca	SCSUXZT_133820:3762..3835:+
miR_13729_21753	70	NA	auauuagaagaagaagaggaag	ucgucuuccucuuuuuaguauuauuaugauuauaauuaauauuagaagaagaagaggaag	SCSUXZT_13729:394239..394299:+
miR_137692_36164	2	NA	cacuugcucugacccguaggga	ccacggggauuggagccaggugcacguuuuuccaagccugugcacuugcucugacccguaggga	SCSUXZT_137692:213975..214039:-
miR_13894_3975	13	NA	uaaacugaucacccucuuuaug	cuaagguggugauucaguuuugucuauguuuaaguacuaaacugaucacccucuuuaug	SCSUXZT_13894:563442..563501:+
miR_13894_3981	13	NA	uaaacugaucacccucuuuaug	cuaagguggugauucaguuuugucuauguuuaaguacuaaacugaucacccucuuuaug	SCSUXZT_13894:731301..731360:+
miR_145452_37466	0.5	NA	cugugguaaccauuccaagcau	cugugguaaccauuccaagcaucaaaaacagucuuucauguauauggagagauggaucggaugugguggaauggggacugggug	SCSUXZT_145452:10611547..10611631:+
miR_146564_42176	1	NA	uuuaaaacuguaaaccguaa	uuuaaaacuguaaaccguaaaauaaauaucaauauauuuaaaauuauuuuacggguaguuuuaaaag	SCSUXZT_146564:2850170..2850237:+
miR_146745_4333	0.4	NA	uuguucuugagcagcuaggguca	cuuugcugugcuugaucgaguuuguucguaaagcuuguucuugagcagcuaggguca	SCSUXZT_146745:1104521..1104578:+
miR_146745_4335	0.4	NA	uuguucuugagcagcuaggguca	cuuugcugugcuugaucgaguuuguucguaaagcuuguucuugagcagcuaggguca	SCSUXZT_146745:1147697..1147754:+
miR_147777_46330	1.4	NA	agaggauggucugcuuguguga	agaggauggucugcuugugugauagacgaucacacaagcagaccauccccucc	SCSUXZT_147777:185097..185150:+
miR_150062_39196	2.7	NA	uaauuauggacagaaacggug	uaauuauggacagaaacggugcuuaugauaagcaccguuucuguccauaauuaac	SCSUXZT_150062:84290..84345:+
miR_150062_39197	2.6	NA	uaauuauggacagaaacggug	uaauuauggacagaaacggugcuuaucauaagcaccguuucuguccauaauuaac	SCSUXZT_150062:84288..84343:-
miR_152441_2137	45	NA	uaggugacgugucucuuuugg	cagaacagccgcgccaaccgcccauggaaacacaggguaggugacgugucucuuuugg	SCSUXZT_152441:323270..323328:+
miR_152441_2139	45	NA	uaggugacgugucucuuuugg	cagaacagccgcgccaaccgcccauggaaacacaggguaggugacgugucucuuuugg	SCSUXZT_152441:356556..356614:+
miR_15580_13663	2.7	NA	uuggcaacagaacaucugugu	uuggcaacagaacaucuguguagagacucuacacagauguucuguugccaacugaaga	SCSUXZT_15580:71626..71684:-
miR_157685_24771	0.7	NA	guucuaaaguccuacgau	aauaggauuuuggaaucaauaagacacuuacuuuaguuuuaucaggcugggguugguucuaaaguccuacgau	SCSUXZT_157685:7550160..7550233:+
miR_157685_24808	1	NA	ucggcaaacugauaccaucugc	aguugguaucaguuugcugacguagagagaauggacgucggcaaacugauaccaucugc	SCSUXZT_157685:2516387..2516446:-
miR_157860_38704	1.7	NA	uuucuguugcgccaagggcaua	uuucuguugcgccaagggcauauucguauucucuaugcucugucgcaccaagaa	SCSUXZT_157860:101501..101555:+
miR_158866_41761	0.4	NA	ucaacagcgguaacacucuccu	cagaguguucccacuguugauuuuauaaucaacagcgguaacacucuccu	SCSUXZT_158866:33442..33492:+
miR_159183_19660	0.4	NA	uaucacuaaacuaucugauguu	uaucacuaaacuaucugauguuuuccauauuauaacauagggcaguuuugugguaaa	SCSUXZT_159183:873769..873826:+
miR_160505_30032	1.5	NA	ugaagaaaagcaguaagaauug	ugaagaaaagcaguaagaauuguuuguuccaugaaaaaauucuuacugcuuuuguucaau	SCSUXZT_160505:2565626..2565686:+
miR_160505_30070	1.1	NA	acccggauguaauagagcugu	acccggauguaauagagcuguagggacaggaaggucucuuauaucuggguua	SCSUXZT_160505:8202370..8202422:+
miR_161744_17041	0.6	NA	cacacacugguucccguu	cacacacugguucccguuaggucacugaaauuggucagugcuaaaaugggugaccaguugagaa	SCSUXZT_161744:189821..189885:-
miR_162788_26773	2.3	NA	cuggucacuguuagaggggguga	cuggucacuguuagagggggugauuuuuucgcugucuucccuuuuuuagugaccguag	SCSUXZT_162788:15425..15483:-
miR_165776_9531	1.5	NA	auccauuugcuuuagugacu	ucacuaaagcaaauggauguguguaaaacacauccauuugcuuuagugacu	SCSUXZT_165776:263493..263544:+
miR_173323_42761	1.8	NA	uuaaauaaugaaaucgauagga	cuaucgauuucauuauuuaauaaauauaaaaaaauuauuaaauaaugaaaucgauagga	SCSUXZT_173323:9793669..9793728:+
miR_173323_42893	2.8	NA	ccaagaauggauucugaggcac	ccaagaauggauucugaggcaccuuuucauugugccucagaauccauccuuggcu	SCSUXZT_173323:15191737..15191792:-
miR_176728_31431	23	NA	gaucucgaugagguuugaucc	gaucucgaugagguuugauccauaggauccauaggaucggaccacgucgagagca	SCSUXZT_176728:88914..88969:-
miR_177055_34429	1.6	NA	cuggguagguuugcucuguc	cuggguagguuugcucuguccgaccuucuugggucugggagagccagcaugcuucaaguggga	SCSUXZT_177055:7608965..7609028:-
miR_177692_49245	2	NA	ucugaacauccauuucccguga	acaggaagcggauguuuuuuguaagaaaaacaaaacucugaacauccauuucccguga	SCSUXZT_177692:2473303..2473361:+
miR_178091_16022	0.5	NA	auuuggcucugaggaggucgua	caacuuccucggggccaauucaucuuuuuauuauugauuuggcucugaggaggucgua	SCSUXZT_178091:1253476..1253534:-
miR_178984_42300	1	NA	aguggaggaccuagggaau	ucuuccgguccucuuccccccggggggaaaagaggugaaagcaagcaggucguucccuagaggggaguggaggaccuagggaau	SCSUXZT_178984:167123..167207:-
miR_180978_43962	140	NA	cagauaacucuugcuuucug	cagauaacucuugcuuucugaugacucgcauaaacgaucagaauguugggguuaucuc	SCSUXZT_180978:1589449..1589507:+
miR_180978_43963	2.4	NA	gugagcccguuggagucg	cgacuccgacggguccccuacuuaaaguucgacguagugagcccguuggagucg	SCSUXZT_180978:1810536..1810590:+
miR_181348_43769	2.3	NA	caucuguuccggcccuguaggg	cacagggauuggagucaguugcaccuuuccuucaagccugugcaucuguuccggcccuguaggg	SCSUXZT_181348:9114106..9114170:+
miR_181921_20006	20	NA	uccgcgaucagugaccacagc	uccgcgaucagugaccacagcagccaaacaaauacgguugugggcaucgaaagcgggga	SCSUXZT_181921:4062223..4062282:+
miR_182289_32256	0.2	NA	uuauuauuuugggguuguaaga	uuauuauuuugggguuguaagaaaguaacugcagucuguauucuuacaaccccaaaauaauaacg	SCSUXZT_182289:2736483..2736548:+
miR_182289_32259	1.3	NA	uucacccuuguuggaaagaac	uguuuuccaacgaguguguauauuauauaaacauucacccuuguuggaaagaac	SCSUXZT_182289:3144025..3144079:+
miR_182289_32275	3	NA	uuccauuugaggucugaacuga	aguucagaccucaaauggaagaauuaauauaauucuuccauuugaggucugaacuga	SCSUXZT_182289:5576415..5576472:+
miR_182289_32299	2.7	NA	agcaucuuacacucguuaguug	agcaucuuacacucguuaguugguauuuauauaccaacuaacggguguaagaugcuucuc	SCSUXZT_182289:933648..933708:-
miR_182289_32323	0.4	NA	uuauuauuuugggguuguaaga	uuauuauuuugggguuguaagaauacagacugcaguuacuuucuuacaaccccaaaauaauaaug	SCSUXZT_182289:2736481..2736546:-
miR_182289_32334	2.9	NA	uuccauuugaggucugaacuga	aguucagaccucaaauggaagaauuauauuaauucuuccauuugaggucugaacuga	SCSUXZT_182289:5576413..5576470:-
miR_184232_11366	2.1	NA	agccaaacuuuguggacacccu	ggugcccacaaaguuuggauacauaaucuacauuaaguagccaaacuuuguggacacccu	SCSUXZT_184232:2376736..2376796:+
miR_186077_6064	1200	NA	uauuaugcuguuauucacgaga	ucgggaauagcggcauaaugcuguaauuucgaucguauuaugcuguuauucacgaga	SCSUXZT_186077:232838..232895:-
miR_186345_3878	2.8	NA	aaauaaaaaguggacaggaguc	aaauaaaaaguggacaggagucauucugagaaugacuccuguccacuuuuuauuucu	SCSUXZT_186345:278672..278729:+
miR_186345_3899	2.8	NA	aaauaaaaaguggacaggaguc	aaauaaaaaguggacaggagucauucucagaaugacuccuguccacuuuuuauuucu	SCSUXZT_186345:278670..278727:-
miR_18714_44986	1.2	NA	agcacuuuuuguaguuggcgc	gccaacuagcuaaaagugcuauuuuggcaaccaugcauauaaagagcacuuuuuguaguuggcgc	SCSUXZT_18714:4411222..4411287:-
miR_190072_17639	8.2	NA	ugauuuggugaaaccuugguga	ucccagguuucucuaaacaagaaguuuauaugacgauucugauuuggugaaaccuugguga	SCSUXZT_190072:835656..835717:+
miR_193211_9956	32	NA	guucccucaucuucuuuuguu	gugaaagaggacgggcgaauagcuuagagacuguucccucaucuucuuuuguu	SCSUXZT_193211:851882..851935:-
miR_194857_8793	1.7	NA	uguugaggggaauuuugaguuu	uguugaggggaauuuugaguuuuuuuuaaucuucgcgauuugacagaaaugauaaacuuaaaacuauccuugaugga	SCSUXZT_194857:155169..155246:-
miR_194963_48235	11	NA	cucuccgcuucauccccguguu	cucuccgcuucauccccguguuacguuaaauaacacggggaugaggcgaagaga	SCSUXZT_194963:6157158..6157212:-
miR_195780_4123	1.9	NA	ccagcgcucccgugugcaccc	guguacaugcaugcgugugaggacgugcuucuguggguguguauauauauauaugcggagguguacgccagcgcucccgugugcaccc	SCSUXZT_195780:144678..144766:+
miR_19728_36311	0.3	NA	aaagcacugugagacuuuaugu	acaaagucuugagacgcuuucacgcuauguuucgauaggaaagcacugugagacuuuaugu	SCSUXZT_19728:4867828..4867889:+
miR_197758_24610	970	NA	uaucaagaccauggugagagucu	ccuucagcauggccuuugacaguuuacacgacacuucgcuaucaagaccauggugagagucu	SCSUXZT_197758:65215..65277:-
miR_19847_15924	2.6	NA	acaaaaaagcaaguuguugugc	ggaacaacuugcuuauuuguguaucaauuaaaacacaaaaaagcaaguuguugugc	SCSUXZT_19847:32076..32132:-
miR_200474_2562	0.1	NA	ucguuuuaaagucguaaauggc	cauuuaugacuuuaacacgagcgcaugccacaucucgucaguagcgaugcucguuuuaaagucguaaauggc	SCSUXZT_200474:62996..63068:-
miR_202835_43365	0.8	NA	cgcucagcuagcguucauaggc	cugugaauguuagacucaggaguuuuaauaauaaacgcucagcuagcguucauaggc	SCSUXZT_202835:1248528..1248585:+
miR_203118_14608	15	NA	ggggucgaagcgccuaacuuug	aagccgggcccuuaugacccuggaccaauaugcacuggggucgaagcgccuaacuuug	SCSUXZT_203118:2435072..2435130:-
miR_203565_27376	1.6	NA	gaggguguaguguaguaucugu	agaaacuaugcuauuacucuuuuaaugcucaauuuaaagggaggguguaguguaguaucugu	SCSUXZT_203565:1618701..1618763:-
miR_203565_27388	0.3	NA	uacauuucuaggcaucuuaacg	uuaagaugccuagaaauguaguuaaaagcuacauuucuaggcaucuuaacg	SCSUXZT_203565:2926588..2926639:-
miR_20378_42944	46	NA	ucuaugcuguacuugaucaagu	ucuaugcuguacuugaucaaguuuguucuuaaagcuuguucuugcgcagcuaggauc	SCSUXZT_20378:1572494..1572551:+
miR_206913_41116	0.6	NA	uccggacaagaaauauuucgc	uccggacaagaaauauuucgcuuacucuguugcgaaauauuucuuguccggauc	SCSUXZT_206913:684385..684439:+
miR_207246_36835	0.3	NA	aaaaaaugauagaagacuc	gucuucuaucauuuuuuucuagcuuuccgaaaucuagaaaaaaaaugauagaagacuc	SCSUXZT_207246:1679952..1680010:+
miR_207246_36850	0.3	NA	aaaaaaugauagaagacuc	gucuucuaucauuuuuuuucuagauuucggaaagcuagaaaaaaaugauagaagacuc	SCSUXZT_207246:1679950..1680008:-
miR_208548_16511	1.3	NA	uaaagaaggcacguagccuga	gggccacaggcccuucuucaguuaaugguaaaaucuaaagaaggcacguagccuga	SCSUXZT_208548:3130888..3130944:+
miR_208658_40368	4.7	NA	aucccugacuuucugaccacgu	cauggucagaaaaugagggaucaguacacaauaaaauuacccuuaaaaccgaucccugacuuucugaccacgu	SCSUXZT_208658:1366251..1366324:-
miR_209041_6559	0.4	NA	uuuucauagcgucucacc	uuuucauagcgucucaccugaucacacuguucgaaugguuggaacaggugaagcuagggugaggaauguguu	SCSUXZT_209041:1435794..1435866:-
miR_209103_1587	1200	NA	uuucccgccgaaaaagccugcc	gaggcuuuuucggaaggggaaaaauuugaaaguuucuuuuuucccgccgaaaaagccugcc	SCSUXZT_209103:1115046..1115107:+
miR_209518_32555	0	NA	cauauucguuggugaugu	cauauucguuggugauguguguguguuuacacauauucguuguggaugcgugugcg	SCSUXZT_209518:371531..371587:-
miR_209518_32556	0.5	NA	cauauucguuggugaugu	guuauggaugugucuguguguguuuuuacacauauucguuggugaugu	SCSUXZT_209518:371569..371617:-
miR_210816_12235	2.2	NA	auaagcaagucgcucugcccc	ggcaaaacaacuugcuuuuuuguuuuaauugauauuccaaauaagcaagucgcucugcccc	SCSUXZT_210816:3037618..3037679:+
miR_212732_34160	19	NA	aguggcaugugauguucucuac	aguggcaugugauguucucuacguauccauaguaacgacgagaacaguggaugucauug	SCSUXZT_212732:2165004..2165063:+
miR_214888_31882	1.5	NA	ggaagagggcugaauaucgcuc	gcugucuucaaccaucuuacugaucgauguagacuucggaagagggcugaauaucgcuc	SCSUXZT_214888:172109..172168:-
miR_215299_28812	2.8	NA	uaauacugcaggagguuaugac	cauuaccuccugcaguauuagauguacauaguaauucuaauacugcaggagguuaugac	SCSUXZT_215299:97903..97962:-
miR_216211_10023	1.3	NA	caaaaauauugucguuguuuga	caaaaauauugucguuguuugacuugaaguugaacgucaaaaaacaauaguauuuuuugcg	SCSUXZT_216211:1667288..1667349:-
miR_216824_21995	90	NA	aguuccuagauggacugagaau	auucgguccuuuuugggaccuccuuuuacauucacagaaguuccuagauggacugagaau	SCSUXZT_216824:3068765..3068825:+
miR_216861_40825	1.1	NA	uugcauuguuaguugcauugc	agugccugauauugaugaauuuauaacauucucuuuugacugugucuguuuugcauuguuaguugcauugc	SCSUXZT_216861:4372103..4372174:+
miR_217630_30519	9.2	NA	cgcucagcuagcguucauaggc	cugugaauguuagacugaggaguuaaaauaauaaacgcucagcuagcguucauaggc	SCSUXZT_217630:3131331..3131388:+
miR_218719_1338	1.5	NA	ccagggugagaguggauggcuc	ccagggugagaguggauggcucauacuuugcgggagagcuaccacuaacccucugc	SCSUXZT_218719:1825251..1825307:+
miR_218719_1360	0.3	NA	uuugcuaagaauguuaaggcc	uuugcuaagaauguuaaggccgagacucggccuuaacauuuuuagcaaauu	SCSUXZT_218719:7551305..7551356:+
miR_219508_33160	7.2	NA	agggcuggcugcuucgacaauu	agggcuggcugcuucgacaauuacucuuuauucuugugacuaucaaugcagccaacuuuga	SCSUXZT_219508:3744254..3744315:+
miR_220386_3844	0	NA	aguggaggaccuagggaau	uccgguccucuucccccccggggggaaaagaggugaaagcaaacaggucguucccuagaggggaguggaggaccuagggaau	SCSUXZT_220386:124815..124897:-
miR_22265_7059	0	NA	uuuuggaucuauauauaua	uauuuguggauccauauuuauauauuuuaugaucuauauuauauauuuuuggaucuauauauaua	SCSUXZT_22265:6423846..6423911:+
miR_223353_2318	170	NA	gcgauagcgucuguacguccg	cgacgagcaggcacgauagcgucuguguguuugaaaaggcgcgauagcgucuguacguccg	SCSUXZT_223353:2166121..2166182:+
miR_223353_2327	0.7	NA	uccaggacccauggcguaaugg	acugcgccacggguccuuguggagguuucauuguccuccaggacccauggcguaaugg	SCSUXZT_223353:5380617..5380675:+
miR_224453_34509	0	NA	ucggcaucuuaaugggacaa	gucccauucagacgccgaguuuuagagugcugggugucauauucagcacucuaaaauucggcaucuuaaugggacaa	SCSUXZT_224453:1969092..1969169:+
miR_225333_19326	12	NA	uuccauauagaaauguuugaug	uuccauauagaaauguuugaugcauauuuuauuuaaguuaaaucaacguuucuauauggcac	SCSUXZT_225333:558439..558501:+
miR_226854_46162	1.5	NA	aagcacaagaauaaaauggcugu	aagcacaagaauaaaauggcuguguaacaaauacaaugcagacauuuuuccuuguacucgc	SCSUXZT_226854:1007578..1007639:+
miR_226854_46175	14	NA	aggagccuuuguugguaugggc	aggagccuuuguugguaugggcagauucaauaacaagcucaucuaauguugccuucuga	SCSUXZT_226854:1849609..1849668:-
miR_231264_6046	0	NA	aaaccaugucagucuggcugcu	aaaccaugucagucuggcugcuuucuagcagccagacugacauggaaggc	SCSUXZT_231264:627709..627759:+
miR_234791_29767	0	NA	uuuacacuggggcacgucgua	cggcuuucagaaugaacaucacccuccuccccauauuaagaacggcuuucgagguugggagguguuuacacuggggcacgucgua	SCSUXZT_234791:1235652..1235737:+
miR_2363_8507	1.6	NA	ccaggaaccggagagacucaac	ccaggaaccggagagacucaacgcccuuauccacugcgcuagucucuacgguucuagaug	SCSUXZT_2363:2167346..2167406:-
miR_237339_1119	0.8	NA	ugcauuuugucugacuuggua	ugcauuuugucugacuugguaaucggauauuacuguguucuacaaaaugcacc	SCSUXZT_237339:274499..274552:-
miR_23956_44518	0.2	NA	ugcagggaaaauguagauuacu	ugcagggaaaauguagauuacuuuauuaacuagugaaacacacuaguuaauaaaguaaucuacauuuucccugcuua	SCSUXZT_23956:319290..319367:+
miR_240198_26761	0.9	NA	cccaucccauugcuauccuucc	cccaucccauugcuauccuuccuugagauaaagagggauagcauugggaugggca	SCSUXZT_240198:550392..550447:-
miR_24060_46070	31	NA	uuauuggcugguuuucuaaca	uuugaaacccagccaauaacuguuacugugacauuuauuggcugguuuucuaaca	SCSUXZT_24060:521..576:-
miR_242993_23860	24	NA	cggaccguaagggaccuuggga	ucggggcccuuuaugcuucguauuauaucuucaaguuucggaccguaagggaccuuggga	SCSUXZT_242993:16051..16111:-
miR_250898_18360	0	NA	acuuguaggcaugguuucuaau	ucuugcugcucaacucccuacuuagaguggacuuguaggcaugguuucuaau	SCSUXZT_250898:1801084..1801136:-
miR_254154_39705	2.6	NA	caaggucgguuuguaaugcagc	cgcauuacaaacugaccuugugcuaagcacaaggucgguuuguaaugcagc	SCSUXZT_254154:112233..112284:+
miR_254358_33719	1.2	NA	uguacagcucaaaucggucgggu	ucgaccgauugaauuuuuacuugcuauguuaaacaaucauguacagcucaaaucggucgggu	SCSUXZT_254358:3036369..3036431:+
miR_25777_28985	500	NA	uaaaugcgccaagaauugcugau	agcguuuuuugucacauuuuugcaguguauuuaauaucuguaaaugcgccaagaauugcugau	SCSUXZT_25777:664481..664544:+
miR_25777_28987	180	NA	caaaugcgccccuaauacugga	cgguauuacaggcguauuaugcagugaauuauagucugcaaaugcgccccuaauacugga	SCSUXZT_25777:675707..675767:+
miR_259137_20197	0.2	NA	ccaauguugggucucucugu	ccaauguugggucucucuguuaguuauuuauauaauaccagggagaccugauguugccu	SCSUXZT_259137:1654544..1654603:-
miR_261577_42315	2.5	NA	uagucugauggugagagc	uagucugauggugagagcugccgacucucaaugcgacaguuguagguucgauccacggcuggggaaa	SCSUXZT_261577:217048..217115:-
miR_262702_19292	0.6	NA	auauggucuaagucuuagga	auauggucuaagucuuaggaauguuuaauaauuaaacauuccuaagucuuagaccauauau	SCSUXZT_262702:48885..48946:+
miR_264863_15020	1.3	NA	uaaauuaacuuucgacuaga	uaguuuaaaguaaauuugcauuuuauauuuuguuuuguaaauuaacuuucgacuaga	SCSUXZT_264863:3954898..3954955:-
miR_265363_24307	19	NA	uuuuugaacccuggaaucuuugu	uuuuugaacccuggaaucuuuguugaccuuugaauuauaaauuccaaaguucaaaaagau	SCSUXZT_265363:44455..44515:-
miR_265780_2983	0.4	NA	aaaacaaaaggacuuauacuu	guacaaguccuuuugcggauagauaaauucuucauucaguuucaaaacaaaaggacuuauacuu	SCSUXZT_265780:883958..884022:+
miR_265792_23179	230	NA	uagucugcaaucgacuuuaggu	uagucugcaaucgacuuuagguauucuuuuaccgaaucugaagacggaagcagacu	SCSUXZT_265792:5349617..5349673:-
miR_266624_16093	1.5	NA	uccuugaugcgacacaugccg	guuugugacacauccaaguuaguuggacuugaaccuaauccuugaugcgacacaugccg	SCSUXZT_266624:15319838..15319897:+
miR_267075_39675	1.4	NA	ugucucauguauuggaaugu	ugucucauguauuggaauguugccucaguuucaccaacauuccagugccugagucaua	SCSUXZT_267075:1408864..1408922:-
miR_270183_16742	1	NA	uuagcuguucggaaccaaaugga	uuagcuguucggaaccaaauggaaguuguacaacaauucuauucauucgaacgguuaauc	SCSUXZT_270183:6147196..6147256:+
miR_270183_16765	1	NA	uuagcuguucggaaccaaaugga	uuagcuguucggaaccaaauggaaguuguacaacaauucuauucauucgaacgguuaauc	SCSUXZT_270183:6075680..6075740:-
miR_271323_40630	0	NA	uagacaucgaaauauuuac	guuaauauuucacugucuguugucaaggugauaugaauagacaucgaaauauuuac	SCSUXZT_271323:1015867..1015923:-
miR_274351_7931	1.5	NA	auaaaaccaaaacuguuggac	auaaaaccaaaacuguuggacauuacugacugaaauuuguccaacaaucuuuguuuuauca	SCSUXZT_274351:46492..46553:-
miR_275003_28520	0.3	NA	cgaugauaacggcugucuc	aacagccguuuaucauuaagucuucgaugauaacggcugucuc	SCSUXZT_275003:1284411..1284454:-
miR_275274_1443	37	NA	aucggcucgaggcaguucuuc	aagaaucaccaugagccggggucguauuuuaaucuuggcgcgaucggcucgaggcaguucuuc	SCSUXZT_275274:548888..548951:+
miR_276322_21037	2.9	NA	auugucgauucggugcuuguac	acaagcaccgaaucgacaauaaacuuuauugucgauucggugcuuguac	SCSUXZT_276322:933642..933691:+
miR_279349_12395	6.1	NA	cguaucagaacucucugaccagcg	cguaucagaacucucugaccagcguuuugaagacaugcugucaaaaucuucugauaaga	SCSUXZT_279349:132830..132889:-
miR_280797_42964	1.4	NA	gaugagacugacauuguuggau	gaugagacugacauuguuggaugaugcuugaaaaacauccaacgggaucagucugacuug	SCSUXZT_280797:666312..666372:+
miR_281380_37003	1.8	NA	ugugucuaggauuugaaaucagg	ugguuuuaaguguucgggcagaaguuaaaauguugacuugugucuaggauuugaaaucagg	SCSUXZT_281380:124888..124949:+
miR_286181_27569	18	NA	ugcccuauaccuggucccagcc	ugcccuauaccuggucccagccuuguguauccgaucggcugugaucacguguauguggcu	SCSUXZT_286181:1459096..1459156:-
miR_286181_27571	1.6	NA	agcccuauaccugguccccaccc	agcccuauaccugguccccacccuugaguaauacaggggaagaccacgcguaugagguuug	SCSUXZT_286181:1460592..1460653:-
miR_286189_12198	2.5	NA	caucaugaaaccguuaagaacc	uucuuaacgguuucaugaucuauucagauccuacaucaugaaaccguuaagaacc	SCSUXZT_286189:2896004..2896059:-
miR_289054_46	0	NA	cuaggucagcacuucaccc	guggauguccccugguaagaaucuuaugacucuaggucagcacuucaccc	SCSUXZT_289054:216298..216348:-
miR_289875_43480	2.1	NA	uaucuaaucgaagugcgucgcu	cgacgcacuuccauuggauauguuuauguuagaaauaucuaaucgaagugcgucgcu	SCSUXZT_289875:78766..78823:-
miR_2909_3363	1.9	NA	ccccggauuugacauuggcugc	agccaaugucaaauccaaugaugacauuauaacaaccccggauuugacauuggcugc	SCSUXZT_2909:229271..229328:+
miR_291508_45226	0.7	NA	ucuaauuacaaugugacacacg	ucuaauuacaaugugacacacgcguggcauucgugugugucacauuguaauuagaag	SCSUXZT_291508:6281617..6281674:+
miR_291508_45369	2.3	NA	uguuggugauauguguccuggcu	uguuggugauauguguccuggcuuuuaacuuggaagcggcgacuucuuucaucaacagc	SCSUXZT_291508:14232966..14233025:-
miR_292439_41891	2.9	NA	cauaugguguuucuucaucug	cagaugaagaaacaccauaugauguucagugaugaucauaugguguuucuucaucug	SCSUXZT_292439:4293451..4293508:+
miR_292439_41910	2.9	NA	cauaugguguuucuucaucug	cagaugaagaaacaccauaugaucaucacugaacaucauaugguguuucuucaucug	SCSUXZT_292439:4293451..4293508:-
miR_292562_22283	2.7	NA	ucugucuuagcaaagaacgaaa	ucguucuuugcuaagacagaggcguaacgccucugucuuagcaaagaacgaaa	SCSUXZT_292562:1822558..1822611:+
miR_292562_22294	2.7	NA	ucugucuuagcaaagaacgaaa	ucguucuuugcuaagacagaggcguuacgccucugucuuagcaaagaacgaaa	SCSUXZT_292562:1822556..1822609:-
miR_294499_8437	2.8	NA	agugacaucuuuguuguaaagcug	agugacaucuuuguuguaaagcuguucucaauuuaugucuuggcuuacacaaauauggugcuc	SCSUXZT_294499:507031..507094:-
miR_29503_2949	130	NA	uuaagaaccgugcugaaauaau	uuaagaaccgugcugaaauaaucuuauuacguuauuauuucaguacgguucuuaaac	SCSUXZT_29503:1408446..1408503:-
miR_295214_11412	0.4	NA	aauuguagaauuccagaaugcca	aauuguagaauuccagaaugccagaaugccagaaugccauucuguauacuacaauuuuc	SCSUXZT_295214:1326..1385:+
miR_298677_16710	1.2	NA	ucaucgucguaguaguagugg	acuacgccacgacaggugauguuucuaaugcuaucaucaucgucguaguaguagugg	SCSUXZT_298677:162422..162479:-
miR_298706_6182	2.3	NA	aacacggacagaagauguuu	aacacggacagaagauguuuuucgucuaauagaagaaaagcauguucuguccauguugu	SCSUXZT_298706:30062..30121:+
miR_300567_26259	2.5	NA	gaggauucggcagggcuacuu	guagccugguuugaauccucagguuuaucacacgcugaggauucggcagggcuacuu	SCSUXZT_300567:1072022..1072079:+
miR_301846_3780	0.4	NA	uuugaagcauuuugcgcgca	uuugaagcauuuugcgcgcagaaaauuuccgagaugcuuuaaaaa	SCSUXZT_301846:1054194..1054239:+
miR_302001_41161	0.2	NA	cagaaaggacauauuauc	cagaaaggacauauuaucaacuagacagaggacagucuuacucggacacgagugaccgccgaugaugaugauguguuuguaguaau	SCSUXZT_302001:911422..911508:-
miR_303915_24905	0	NA	cguuucuuccggucaugugcc	agaaugacuguggaaacuggauggauuagaauaacauuuugauagugaaaacaauccuuucacguuucuuccggucaugugcc	SCSUXZT_303915:3387798..3387881:+
miR_304131_24295	11	NA	ucagguauauuggucgccaucu	ucagguauauuggucgccaucuuuuccuucccaagauggcgaccaacaugccugacg	SCSUXZT_304131:2734696..2734753:-
miR_304252_43569	1.9	NA	uuucaucauucacaaggcugca	cagccuugcagguggucaaauacgugugugaaagacguuucaucauucacaaggcugca	SCSUXZT_304252:5122639..5122698:+
miR_304276_23400	2.6	NA	ugacgaggaauucugguuuuaa	aaaaccagaagucuccucguaagguuuuuauuaaaucgccugacgaggaauucugguuuuaa	SCSUXZT_304276:3278772..3278834:-
miR_305052_40689	1	NA	uuuuucuuugaacuucaggga	ccugaaguucaaaguaaaaauauccauuaagaauuuuauuuuucuuugaacuucaggga	SCSUXZT_305052:6049716..6049775:+
miR_305661_23371	0.9	NA	ugagucuccugucgaacaaua	uuauucgacgagauacucaaauaagauguauuggaauuuccauaaugugugauuugagucuccugucgaacaaua	SCSUXZT_305661:1114290..1114365:+
miR_306399_46916	2000	NA	ugucugugggauaaagguuaguc	ugucugugggauaaagguuagucuuuaaaagauaaacuaacacuuaaaccaaugacauu	SCSUXZT_306399:9845278..9845337:+
miR_306399_46928	330	NA	uuccggaguuucacacccauc	uuccggaguuucacacccaucagaucagucaacuaauggaugugaaccuccaga	SCSUXZT_306399:12626260..12626314:+
miR_306399_46959	1.1	NA	gaaguuaagcaacguagagccu	gaaguuaagcaacguagagccugaccaguacuaacaugggugaucauuuaguaauuucaggugcuauacgugcuuuuaguuua	SCSUXZT_306399:4760125..4760208:-
miR_306649_35395	2.7	NA	auucguauacaaaucugaugcu	caucagauuuguauacgaauuuuuuuaaauucguauacaaaucugaugcu	SCSUXZT_306649:2229157..2229207:+
miR_308370_14511	1	NA	uguuucuggauggauuugcucacuc	uguuucuggauggauuugcucacucuggauucuugggucuuguagagccagcaugcuuccacggggaacucugua	SCSUXZT_308370:6799274..6799349:-
miR_316645_5618	2.3	NA	aaacgugcugagacaauaaca	uuguugcaucuccacguuuuguugaguaguuggucaaaacgugcugagacaauaaca	SCSUXZT_316645:1600529..1600586:-
miR_316868_21452	92	NA	caggucauuacuguguguuuc	caggucauuacuguguguuucuuauugucagauaaccaugcaguguaugaccagu	SCSUXZT_316868:1710729..1710784:+
miR_317062_37307	2.3	NA	ucgcgcgccaacuuccgucggu	cggcgcuggugacgacgccagauguggccuccuucucgcgcgccaacuuccgucggu	SCSUXZT_317062:1898976..1899033:+
miR_317151_3946	0	NA	aagaaauccuggacugaagca	aagaaauccuggacugaagcaaaaaaauugcuucaguccaggauuucuucu	SCSUXZT_317151:2441261..2441312:+
miR_318199_33251	6.1	NA	uaaagguuauaauuaguugc	uaaagguuauaauuaguugcaaaguucuuggcaaagagauuggcuuugccugaugcugaugagauuaccuc	SCSUXZT_318199:2414393..2414464:-
miR_320844_30845	0	NA	uccacugugucauagauugu	uccacugugucauagauuguuguacaaaaacucguugcgcaguggaua	SCSUXZT_320844:1135975..1136023:-
miR_321052_36549	1.8	NA	uaacugcaguuugaaaccgaau	ucaguuuccaacugaaguuugaaguuuucgaaacugacucaugaaaaaugagugaagaacuaacugcaguuugaaaccgaau	SCSUXZT_321052:3910106..3910188:+
miR_323414_39358	58000	NA	cucgggagacaagugagauguc	caucugacuuuccucccgcgcagcauauaagcgauucucgggagacaagugagauguc	SCSUXZT_323414:680137..680195:-
miR_327880_46627	2.3	NA	uggcggaggcaguagcgauc	uggcggaggcaguagcgaucaaaaacuucaagugugaucacgacugccucuguugua	SCSUXZT_327880:477344..477401:-
miR_339040_30452	2	NA	uucaucaguaaauuugaggguc	acgaauuuacugacgggugaauacauacaaucuaaaaacauucaucaguaaauuugaggguc	SCSUXZT_339040:2288494..2288556:-
miR_339065_23232	0	NA	auuuuugucguuugugguugcc	cugucacaaacgacgaauuuuucgaaccuugcgacuuuuguuuuauuucgaaagaaaacauuuuugucguuugugguugcc	SCSUXZT_339065:2115..2196:-
miR_339969_32914	1.3	NA	agcagucgguuauuucugacc	ggucuuaagucucccacugcaagaaacauuagcuagcagucgguuauuucugacc	SCSUXZT_339969:4366035..4366090:-
miR_340136_46459	1.2	NA	uuuuucagauggaacauggccu	uuuuucagauggaacauggccuuaacuugaagucuaaacgccauauucugucugaaugag	SCSUXZT_340136:313793..313853:-
miR_341877_47102	1.6	NA	acuguucaugacguuggucuua	cgucuuacgucaugcacaucuugaaguauuucauccaacuguucaugacguuggucuua	SCSUXZT_341877:671814..671873:-
miR_342268_7299	2	NA	agcaaacucuggaaucuguacaga	agcaaacucuggaaucuguacagaauuucaaagauuucaugcagauucaugaguucgauga	SCSUXZT_342268:789801..789862:-
miR_343550_44783	0.2	NA	uuuguuaggacuucuugauauc	uauccugguuguaaccccuccuuugaggaguuuguuaggacuucuugauauc	SCSUXZT_343550:7614..7666:+
miR_343891_14698	1.8	NA	uacgugucaccuacagccaug	uacgugucaccuacagccaugcuugucagcuauuggauacagcauggcauaugugacccgcuua	SCSUXZT_343891:696686..696750:+
miR_345075_8886	0.5	NA	uuuacauacuuuuuuaaugcug	gcuuuaaaaaaguauuuguaaaaauuuauaucaguuuuuacauacuuuuuuaaugcug	SCSUXZT_345075:1487073..1487131:-
miR_348577_46116	2.6	NA	ccucacucgugacacugacac	ccucacucgugacacugacacaagugagguaguguguuagugucacgagugaggua	SCSUXZT_348577:171329..171385:+
miR_353736_31131	2.2	NA	cuaugcugguuauguugggcga	gccuuacauccaaaauagcaauauuguguaucaauuccaauguuaaugcuaugcugguuauguugggcga	SCSUXZT_353736:2119978..2120048:+
miR_360150_14743	100	NA	cuuucccaguacggucaaucuc	cgaaugaccaaaauguggaaccggcuucaaaagguuugccuuucccaguacggucaaucuc	SCSUXZT_360150:3113374..3113435:+
miR_39696_47516	2.2	NA	ccuaguuuauugcuuguugcc	ccuaguuuauugcuuguugccugaggcgccccaaccaaggaaucccgauggggauacucaggcaauuuuuguaauugcaagagu	SCSUXZT_39696:1087455..1087539:+
miR_40294_39248	0.8	NA	uuacaucugauaugugaucaag	uuacaucugauaugugaucaagauuuucuuuguuuaguguaucuuuuccauaucagacguaggu	SCSUXZT_40294:695804..695868:+
miR_40294_39265	1.7	NA	ugguggugguggagaggaug	ugguggugguggagaggauggggugcaacugccucucagcuucucuagcauccucuuu	SCSUXZT_40294:1054722..1054780:-
miR_4045_10969	0.2	NA	acugcugucgaccccucguggaa	ccgagagagaucgacagcaguguaaccggaauggugggaucaucaucauucaguuccaguucuguuacaacugcugucgaccccucguggaa	SCSUXZT_4045:2377077..2377169:+
miR_43656_28369	1.7	NA	uuaaguaguggugccgcaggua	uuaaguaguggugccgcagguagcgguuauacacuuaccugcaucccacuauuuaccg	SCSUXZT_43656:667389..667447:-
miR_44519_13125	2.5	NA	cacacccuggguucucgacugc	agucgagaaccgagggugugcuuccuggaagcacacccuggguucucgacugc	SCSUXZT_44519:7268951..7269004:+
miR_45728_39825	0.9	NA	ucauuugacucagaaagguac	guguucuucuuagucaaaugguaacagcaauaaucauuugacucagaaagguac	SCSUXZT_45728:60321..60375:-
miR_4690_8220	8.4	NA	agcaauaaagauggccgcugac	agcaauaaagauggccgcugacauucauguguuggcggccagcuuuguu	SCSUXZT_4690:2697084..2697133:+
miR_5302_4709	22	NA	uuucaaauaccgucugugugu	uuucaaauaccgucuguguguguuuacaauaucacgucaggcgauauuucggauuga	SCSUXZT_5302:2419407..2419464:-
miR_53048_40113	7.8	NA	gaaaauccucgucuggcgacuu	gaaaauccucgucuggcgacuuaaugaaugguugcuuucaacagaagaaaccauuuaagucgccugacgaagacuuuuggu	SCSUXZT_53048:399207..399288:-
miR_67889_25493	1.7	NA	ucggucauaugucugccugauu	caggguagauauagggcccguguagauuugaauccgucggucauaugucugccugauu	SCSUXZT_67889:715209..715267:+
miR_70228_10127	0.4	NA	aauuguagaauuccagaaugcca	aauuguagaauuccagaaugccagaaugccagaaugccauucuguauacuacaauuuuc	SCSUXZT_70228:135..194:-
miR_7076_49817	1.3	NA	ucauacugaccuugugaauauc	uauuuacauggccagcaugaagcgagcuccguacgaauuucucauacugaccuugugaauauc	SCSUXZT_7076:7335303..7335366:+
miR_78146_24164	2.3	NA	ucccggaaagaacuaugaaa	ucccggaaagaacuaugaaaaaaaguaaauacuuuuuucauaguucuuuccggaagu	SCSUXZT_78146:5178279..5178336:+
miR_83498_37681	3400	NA	agaucgguacaguggcuuuggc	agaucgguacaguggcuuuggccuggaaugguaauuuccaaagcuucucguacccauccu	SCSUXZT_83498:589781..589841:-
miR_84387_16301	2.6	NA	uaucacuaaacuaucugauguu	uaucacuaaacuaucugauguuuuccguauaauaacaucagguaguucuguaauaaa	SCSUXZT_84387:413066..413123:-
miR_86346_8082	230	NA	uggggaugcugugaaugguuauu	ugcccuucacagguaucuccugguuuaauaugaugcccuggggaugcugugaaugguuauu	SCSUXZT_86346:1274523..1274584:-
miR_9068_44489	2.1	NA	ucaauuuccaaggagacggaca	uuugucucccuagaaaauggcagccuguguucugugucaauuuccaaggagacggaca	SCSUXZT_9068:854980..855038:+
miR_90909_2712	0.2	NA	caugcucagauucaugacugug	caugcucagauucaugacuguguagaaaucuugaguaauucgcaguuaaaaucugaguaucgcc	SCSUXZT_90909:1508308..1508372:+
miR_91836_16491	40	NA	uggagguuuuauuugauagcug	uggagguuuuauuugauagcuguuuaaaauuggaaaaaguuaucaauuaaaacuuuuaau	SCSUXZT_91836:1718722..1718782:-
miR_92244_12268	1.7	NA	uacgcugggucgcugcuggacu	uacgcugggucgcugcuggacuggacuccagcagcgacccagcguauu	SCSUXZT_92244:294568..294616:+
miR_9282_46598	2.2	NA	ucauccucuccuccuccuccu	gaggaggggguaagugguaacggaaagaauuguaacgucauccucuccuccuccuccu	SCSUXZT_9282:64455..64513:-
miR_9282_46600	2.2	NA	ucauccucuccuccuccuccu	gaggaggggguaagugguaacggaaagaauugcaacgucauccucuccuccuccuccu	SCSUXZT_9282:70883..70941:-
miR_93006_3301	0.7	NA	uuaaaguaaaagaucagaucccg	ucugaucuuuauuuuaagcaaauguuuaaaguaaaagaucagaucccg	SCSUXZT_93006:1101614..1101662:+
miR_93283_24516	0	NA	uugacagcauuuuuucaacuc	uugacagcauuuuuucaacucugccaugaaaaugacuuugcaagaggcuucaaau	SCSUXZT_93283:730546..730601:+
miR_94061_16315	100	NA	uugugcgagauucacucuuuau	ggggguugaauuucgcauaaaugauccauugaaucauuugugcgagauucacucuuuau	SCSUXZT_94061:93299..93358:+
miR_94061_16350	0.5	NA	agaaccacaaaucauuggaguaag	agaaccacaaaucauuggaguaagacuaauaauguuguguccauaccauuuuuuguguguucuga	SCSUXZT_94061:3016652..3016717:+
miR_96523_19400	39	NA	ucgugccuuuuuucacagccauu	uggcgauggaacagagagcacagggagaauagcuuucgugccuuuuuucacagccauu	SCSUXZT_96523:4465435..4465493:+
miR_96523_19402	39	NA	ucgugccuuuuuucacagccauu	uggcgauggaacagagagcacagggagaauagcuuucgugccuuuuuucacagccauu	SCSUXZT_96523:4522074..4522132:+
miR_112063_3218	1.8	NA	ucuaaccggccggcacuaucag	ucuaaccggccggcacuaucagcugcauaauaaucauggcagguaugcucgguggguagaag	SCSUXZT_112063:623179..623241:+
miR_116217_14334	1.7	NA	uugcguaggugaauggcaua	uugcguaggugaauggcauaaaaggauaauauaguucuaugcacuucgucuaugcauua	SCSUXZT_116217:3210391..3210450:+
miR_116768_42219	190	NA	agggcccguaaguacuucagu	ugaaguacuuuaggaccuuugaaaaguauucuaucaagggcccguaaguacuucagu	SCSUXZT_116768:4337061..4337118:+
miR_118262_29498	220	NA	uuuuugacagaacggguucacu	uuuuugacagaacggguucacuaguauauauaaaacaaguguacacccuccgucaaaaaug	SCSUXZT_118262:717912..717973:+
miR_118359_1558	95000	NA	ugagaucauugugaaaacuggu	cugguuuucacaaugauuuugcagaauguguaagacuucugagaucauugugaaaacuggu	SCSUXZT_118359:3030278..3030339:-
miR_119465_49215	2400	NA	uagauucgaguccgggucgga	uagauucgaguccgggucggagauaaaaucuagacucugaccggaaaucgaaccuaca	SCSUXZT_119465:1909922..1909980:-
miR_144868_6780	1.2	NA	uaaucucagcugguaaauagga	uaaucucagcugguaaauaggagugauuaaacgucucgaccuuaucagcugcgauuga	SCSUXZT_144868:165712..165770:+
miR_144868_6784	270	NA	uaaucucagcuaguaauuaug	uaaucucagcuaguaauuaugaguaguuucgauagucucaaguuacuagccaagauuau	SCSUXZT_144868:177211..177270:+
miR_152170_11214	1600	NA	uauuagaaagucguaaguguca	uauuagaaagucguaagugucaaucaaucuaugugacacuggcgaccuucuaaaacg	SCSUXZT_152170:15390..15447:+
miR_176595_31305	1900	NA	agcccuaugcccuagucucug	agcccuaugcccuagucucugauguucucaaauaucucagugacuugagcaaagggacauc	SCSUXZT_176595:31171..31232:-
miR_181709_3197	710	NA	uggaagacuaaugaauuuuguugu	uggaagacuaaugaauuuuguuguuguguagucagagaacaaugaaucauuaucuuccuga	SCSUXZT_181709:9938294..9938355:-
miR_182134_28916	290	NA	acccuagagacugguggcuuggc	acccuagagacugguggcuuggcuaguugauaacaguugccaagcaauagcuucuuggguuu	SCSUXZT_182134:493471..493533:+
miR_188031_37849	2.5	NA	uacccaugaucugccagauuag	ugucuggcagaucaggaauauuuuaugcuccccuauuaaauacccaugaucugccagauuag	SCSUXZT_188031:502..564:+
miR_190072_17677	1.2	NA	uuacccuguugaaccgagcaagu	uuacccuguugaaccgagcaagugucaauccaaacacuguucucuucugaggguuaau	SCSUXZT_190072:3158476..3158534:-
miR_190072_17695	2.1	NA	cuuacccuguaaaucggagaagu	cuuacccuguaaaucggagaagugucaaauuagacaagcuucucguuucacaggguauauu	SCSUXZT_190072:8354902..8354963:-
miR_198293_13367	16000	NA	ugcccuauaccucagucgcggug	ugcccuauaccucagucgcgguguuuuaauuugaaaucacagcgucugauguaucgaggcacc	SCSUXZT_198293:88527..88590:-
miR_204044_49556	2000	NA	accacgcugguaugcugacagu	ugcuagcaaucuaucgugguuauguauuguccuccaccacgcugguaugcugacagu	SCSUXZT_204044:858239..858296:-
miR_25777_28989	4200	NA	aaaaugcgucaagauuugcugc	agcggaucuuggcgcguuuuuucauaauaauucgaaagugaaaaugcgucaagauuugcugc	SCSUXZT_25777:677394..677456:+
miR_266624_16144	2.2	NA	cggaacauaagggccccuggga	ccggggccccuuaagcuccguguuuugucgaucgugcggaacauaagggccccuggga	SCSUXZT_266624:11446624..11446682:-
miR_269856_25059	6200	NA	agauauguuugauauuuuuuggug	agauauguuugauauuuuuugguggugauauuuucuaauccaccaaguaucaaucauguccgc	SCSUXZT_269856:3137317..3137380:-
miR_282625_38108	7500	NA	auugcuaugcgaaugacuguuu	auugcuaugcgaaugacuguuucaugagauaaacaugacauuuauucgaauaguaau	SCSUXZT_282625:1003776..1003833:+
miR_286181_27565	190	NA	ugcccuauaccuggucccuggcc	ugcccuauaccuggucccuggccuuuuaugucugauuggcugggaucacguguaugcggcgag	SCSUXZT_286181:1390241..1390304:-
miR_306399_46896	830	NA	uaaaauucaagucugaggguuc	uaaaauucaagucugaggguuccuuuuaacuaaagaacuuucugacuugaaauuuga	SCSUXZT_306399:4998975..4999032:+
miR_319888_23516	55	NA	uaaccggacguaucucagcguu	uaaccggacguaucucagcguucacucggaacauguuucuuuuguuaaauuguuagugaacgcugaguuacguccgguuau	SCSUXZT_319888:1086324..1086405:+
miR_333050_20886	820	NA	acgcgaaccgcugcuaaccuug	acgcgaaccgcugcuaaccuugucuaauucuagucaacaaggcaagcugcuguuaguggaa	SCSUXZT_333050:6556483..6556544:+
miR_333813_36930	1.7	NA	cuucuguccgucaugauuggg	cuucuguccgucaugauuggguagacauucuacgaauuacuaaucaagcugacagaauga	SCSUXZT_333813:129110..129170:+
miR_335334_30730	57	NA	cguguuguuuacacuggucgcc	cguguuguuuacacuggucgccauguguuguuuccgcgcgcgcaaaaacaacacauggcgaccagugaaaacaacacgca	SCSUXZT_335334:8614..8694:+
miR_338667_32483	1.4	NA	ugacuagaucaaacucauccacc	guugaauuugcuucugguccauguagacaccgcuucaugacuagaucaaacucauccacc	SCSUXZT_338667:207241..207301:+
miR_338667_32485	1.4	NA	ucaccggguaaacauucauucgc	gggugguguucacccgguugguguuuuguuuaaguuucaucaccggguaaacauucauucgc	SCSUXZT_338667:240282..240344:+
miR_338667_32487	36	NA	gaugaauuuuaacccggcacaug	gaugaauuuuaacccggcacaugugguucgauugcaucaccggguaaacauucaucua	SCSUXZT_338667:241089..241147:+
miR_342812_41609	0.7	NA	ugacauaacuuggaacucu	ugacauaacuuggaacucuaaaguuguuuuuguuagaacuuagaauuccagguuacgccagc	SCSUXZT_342812:912229..912291:-
miR_351137_20227	4500	NA	acccugccuuacucuaguuaca	acccugccuuacucuaguuacauauacuuucuuuaauguagcugacugagacaagggac	SCSUXZT_351137:448351..448410:-
miR_358499_319	480	NA	ucucaauccucuucgcgcacaca	ugugcgggagagggaaucgggugauuuuugauaacgucucaauccucuucgcgcacaca	SCSUXZT_358499:134933..134992:+
miR_359262_449	4400	NA	uaucacagcuagcuuugaugagcu	cucaucaaauagccgugauaugcugacaaugacuuaucacagcuagcuuugaugagcu	SCSUXZT_359262:382693..382751:+
miR_359262_451	4100	NA	uaucacagcuagcuuugaugagcu	cucaucaaauagcugggauaugcugacaauaugacguaucacagcuagcuuugaugagcu	SCSUXZT_359262:383019..383079:+
miR_359262_458	9600	NA	ucaucaaaguggcugucauacg	ucaucaaaguggcugucauacguuacccuuaaucucauucguaucacagccugcuuugaugag	SCSUXZT_359262:384732..384795:+
miR_43656_28367	1.4	NA	cuaaguacaggugccgcaggag	cuaaguacaggugccgcaggaggucauguucgcaauacucaagcgacuccaguacuucuaa	SCSUXZT_43656:661671..661732:-
miR_52207_48319	2900	NA	uugucggcugaccgguuguuugg	caaacaccccgccggcugaaaagggaauucucucaccuugucggcugaccgguuguuugg	SCSUXZT_52207:1523707..1523767:+
miR_66549_44888	870	NA	uuagcugucucaugaucuuca	acggugaugagaucaguuugucuuauaaaauucgauuagcugucucaugaucuuca	SCSUXZT_66549:631055..631111:-
miR_66774_2098	0.5	NA	uaaaugcauuaucugguaugug	cguaccaaaagugcauucuacaacgugucgauauaaaacuguaaaugcauuaucugguaugug	SCSUXZT_66774:8392930..8392993:-
miR_66774_2060	2.9	NA	auguggauauguuaguucaua	auguggauauguuaguucauaacaaauaugaacuaacauauccacacag	SCSUXZT_66774:9784461..9784510:+
miR_7076_49816	17	NA	acauccacauguuguugacuug	acauccacauguuguugacuugcuauagccccccucucgacgccgagucaacaacauguggaugugu	SCSUXZT_7076:7301670..7301737:+
miR_81188_15943	590	NA	cuggacacacaaaugaacgguu	ccguucauaucugaguccaguuggaacacaggucugaagaacuggacacacaaaugaacgguu	SCSUXZT_81188:6662075..6662138:+
miR_84364_20708	2.2	NA	caggaucuuuagucacuagcu	aguuagugguaaagcccuugcauucgaccagucuaucuaugcaggaucuuuagucacuagcu	SCSUXZT_84364:260486..260548:-
miR_94061_16313	7400	NA	cuugugcgugugacagugacu	ucgcugucgcacguuacuaggaaacucauggauucuugugcgugugacagugacu	SCSUXZT_94061:77454..77509:+
